# Supplementary material for: Optimizing MATRix as remission induction in PCNSL: de-escalated induction treatment in newly diagnosed primary CNS lymphoma
Source: BMC Cancer. 2022 Sep 10;22:971. doi: 10.1186/s12885-022-09723-w (PMC9464101; doi:10.1186/s12885-022-09723-w)
Supplement: Supplementary file 1 — Additional file 1: a. Flow Chart - control intervention (Arm A). b. Flow Chart - experimental intervention (Arm B) [file 12885_2022_9723_MOESM1_ESM.zip]

Archive with 2 entries (2 files):
- FlowChart_ArmAR2.pdf
- FlowChart_ArmBR2.pdf
